# Supplementary material for: The Three-Dimensional Morphological Effects of Captivity
Source: PLoS One. 2014 Nov 19;9(11):e113437. doi: 10.1371/journal.pone.0113437 (PMC4237414; doi:10.1371/journal.pone.0113437)
Supplement: Data S1 — Complete primary data file. Please see text for explanation of the principal component values included from Morphological analysis of 3D cranial points. (XLSX) [file pone.0113437.s001.xlsx]

## Sheet: AHR Captive Diet Data
Catalogue Number	Spp	Sex	Captivity	Canine to Condyle L	Rostral Breadth	Muzzle Breadth	Alveoorbital L	Inio-orbital L	Alveo-Inio-Orbital ratio	Zygomatic Breadth	Interorbital Distance	L of P4	Coronoid H	Skull L	Bicoronoid (BC)	Bimandibular (BM)	BC/BM index	Rhinion to Nasion	Basal L	Premolar L	Mandible L (Infdent-Angulare)	Mandible L (Infradent-Coronion)	Prin1	Prin2	Prin3	Prin4	Prin5	Prin6
6260	P. leo	Male	Zoo	263.586	91.5631	118.136	141.531	235.295	0.601506	241.07	65.6772	36.2534	92.67	347.457	138.893	132.746	1.0463	67.7735	290.044	72.2819	237.574	222.695	2.08373	1.35732	-1.64851	-0.0762249	0.513225	-0.130686
14034	P. leo	Male	Zoo	247.71	86.9844	117.563	140.288	204.112	0.687311	206.97	67.0355	36.5703	88.99	315.696	129.191	148.003	0.872895	68.0054	271.874	70.9909	225.453	217.008	0.134975	1.43049	-1.38216	0.805885	0.457835	0.31462
24249	P. leo	Male	Zoo	294.165	88.1437	120.723	160.932	243.405	0.661171	238.784	65.843	35.3923	113.358	372.821	137.91	149.627	0.921695	83.0948	308.808	64.9315	256.492	246.345	4.52048	0.338221	-1.1439	-2.35546	0.170614	-0.163979
35296	P. leo	Male	Zoo	250.204	84.4171	119.297	131.75	211.222	0.62375	212.55	63.3594	35.3702	83.6066	320.083	121.068	117.561	1.02983	77.1862	277.952	72.5462	214.169	205.957	-0.633624	2.04203	-0.123463	0.230519	-0.1404	-0.34561
42301	P. leo	Male	Zoo	277.223	94.0043	124.42	150.484	235.027	0.640282	256.436	67.7432	34.3212	104.269	356.792	148.512	154.567	0.960822	80.9349	305.022	73.0118	251.005	239.992	4.46561	0.137362	-1.66653	-0.601117	0.27069	-0.440299
63362	P. leo	Male	Zoo	271.944	96.3107	131.408	149.738	235.226	0.636571	245.933	71.8067	38.2556	99.1942	353.705	130.231	142.176	0.91598	90.3323	298.216	72.14	237.545	234.538	4.11292	1.21409	0.420401	0.443429	-0.115633	-0.173869
172677	P. leo	Male	Zoo	280.143	88.6801	121.422	156.26	247.174	0.632185	270.144	82.9592	33.2219	100.816	371.628	144.54	148.063	0.976202	81.3029	304.017	67.1811	247.646	240.231	4.65431	-0.42379	-1.36366	-1.05778	-1.46067	0.642126
174639	P. leo	Male	Zoo	260.207	84.3359	117.411	139.05	218.081	0.637609	243.673	72.7707	34.2751	93.0494	328.591	139.531	136.116	1.02509	83.708	285.184	64.9824	226.851	219.896	1.34795	-0.012194	-0.616779	-0.427652	-0.635515	0.164359
254455	P. leo	Male	Zoo	290.182	99.7904	124.537	165.112	255.437	0.64639	251.51	76.9218	38.196	102.04	387.751	156.277	145.244	1.07596	95.9811	310.263	71.3856	249.645	258.256	6.59387	0.757242	-0.254245	-0.542318	-0.477008	-1.24239
256196	P. leo	Male	Zoo	275.515	96.6332	117.481	150.698	222.689	0.676718	249.221	72.3557	35.0072	98.0627	347.649	123.77	134.859	0.917775	76.5379	303.078	74.2735	246.712	231.023	3.0675	1.46644	-0.689925	-0.446141	-0.779094	0.152992
403	P. leo	Female	Zoo	253.247	92.344	119.527	139.829	218.384	0.640289	234.093	64.62	37.5407	90.0165	330.544	140.211	143.617	0.97628	74.5759	282.453	72.3267	230.867	218.31	1.60317	1.16908	-1.13059	0.826904	0.849043	-0.347086
6282	P. leo	Female	Zoo	227.855	73.8458	107.941	127.657	189.504	0.673639	204.163	62.2852		80.9145	289.193	125.092	128.149	0.976145	67.9405	240.984	58.3536	201.508	194.328
70171	P. leo	Female	Zoo	237.898	76.148	110.014	138.383	196.606	0.703859	209.053	70.4623	34.0039	82.1347	301.241	131.849	139.631	0.944267	66.7863	253.636	65.3053	209.061	206.752	-1.87342	0.723741	-1.6899	0.270299	-0.446974	0.703186
80284	P. leo	Female	Zoo	249.218	79.7983	109.7	145.029	209.272	0.693017	226.577	70.9729	33.4579	87.6016	318.167	138.44	135.046	1.02513	80.1749	266.32	61.161	217.311	218.224	-0.3076	-0.0589706	-0.99729	-0.695762	-0.969404	0.00897278
105401	P. leo	Female	Zoo	259.999	89.2226	119.086	142.386	214.027	0.665269	223.322	71.9405	34.4655	85.6922	328.593	130.682	139.971	0.933638	89.6468	275.15	62.9602	225.014	220.978	0.933953	-0.0533245	0.145654	0.107334	-1.12887	-0.553661
119477	P. leo	Female	Zoo	235.807	77.0037	105.141	143.822	201.962	0.712125	206.878	67.0928	31.3141	84.5086	310.914	123.119	123.955	0.993256	70.8407	257.975	65.4124	213.712	209.501	-2.13711	0.888256	-1.22561	-1.00508	-1.26773	0.169405
145126	P. leo	Female	Zoo	228.786	77.6286	111.885	139.169	194.21	0.716591	204.037	64.5943	33.6569	90.8319	302.603	131.22	122.632	1.07003	66.7627	250.28	67.8572	206.517	203.827	-2.17356	1.42113	-1.57077	-0.21198	-0.115766	0.639746
153525	P. leo	Female	Zoo	225.47	76.4924	109.114	125.849	195.383	0.644115	212.436	64.0319	31.5267	77.7452	289.838	130.206	125.305	1.03911	63.1745	244	59.2583	198.545	196.593	-3.71482	-0.099319	-1.87522	0.0941621	-0.565598	0.431644
235602	P. leo	Female	Zoo	250.391	79.4235	121.861	139.223	216.513	0.643024	210.668	59.8655	33.3816	83.1425	324.25	145.661	121.099	1.20283	74.5775	266.242	70.1205	214.392	214.414	-0.375479	1.31413	-1.82788	-0.154428	0.000760563	-1.00615
155443	P. leo	Male	Wild	285.154	89.3688	121.426	153.616	251.324	0.611226	235.155	75.6332	40.3139	106.473	373.218	127.794	140.525	0.909407	94.6376	311.2	75.6133	256.066	238.953	5.15295	2.13941	1.2537	-0.961354	0.210987	0.0734057
161923	P. leo	Male	Wild	242.474	85.6977	110.799	127.04	217.881	0.583073	216.657	65.071	35.6096	95.5307	317.928	127.362	129.431	0.984016	76.1494	262.504	67.441	211.982	206.192	-0.753324	0.766646	-0.0190527	-0.291576	0.60549	0.341081
162913	P. leo	Male	Wild	284.852	94.5062	124.536	145.451	253.137	0.574596	251.106	77.4915	37.8087	103.123	368.552	145.796	151.021	0.965402	85.6652	307.369	73.0752	250.452	236.637	5.23977	0.590419	-0.327374	-0.179128	0.297474	0.073133
181582	P. leo	Male	Wild	236.734	84.2996	107.744	127.18	209.989	0.605651	188.306	62.1683	35.4351	79.4289	314.521	121.163	114.958	1.05398	83.4993	258.837	68.8377	205.549	207.534	-2.04846	1.70252	0.791871	-0.063908	-0.18667	-1.08155
182044	P. leo	Male	Wild	262.129	87.309	112.783	134.706	239.584	0.562251	229.821	75.8461	38.4567	99.7819	344.603	140.124	124.368	1.12669	79.294	284.886	71.3209	229.13	220.142	2.09099	1.53293	0.0897837	-0.428733	0.430412	0.556352
182332	P. leo	Male	Wild	276.199	90.5284	118.912	151.294	250.061	0.605029	230.451	78.8954	38.8802	101.934	369.736	136.399	149.006	0.915394	89.7806	300.257	76.6729	245.462	243.391	4.75274	1.62286	0.512199	-0.414565	0.0578219	-0.0339469
184816	P. leo	Male	Wild	247.006	81.9557	111.342	129.48	228.431	0.566825	212.813	67.9631	36.921	92.3538	331.007	125.685	134.643	0.93347	85.9838	268.765	68.6833	216.798	213.933	0.104556	0.963783	0.893227	-0.416124	0.431967	-0.03091
191912	P. leo	Male	Wild	239.796	83.4389	114.908	130.164	217.793	0.59765	212.979	61.2524	35.9716	91.805	320.602	127.65	127.006	1.00507	78.219	260.328	66.1614	210.249	206.682	-0.931704	0.933039	-0.0474188	-0.198453	0.621459	-0.0656921
236920	P. leo	Male	Wild	272.583	95.116	125.955	146.865	248.232	0.591644	230.832	74.5861	40.4297	108.044	363.186	133.391	138.778	0.961182	93.6299	296.119	73.4843	241.947	236.447	4.59342	1.66036	1.23095	-0.138574	0.545691	0.0737222
586512	P. leo	Male	Wild	278.94	92.3864	125.019	153.744	248.559	0.618543	243.487	82.6133	37.9136	106.887	369.682	144.379	144.279	1.00069	89.3012	308.881	72.9248	253.992	237.967	5.42573	1.01255	0.0124174	-0.438908	-0.363871	0.47458
54996	P. leo	Female	Wild	239.612	83.4186	113.711	128.086	210.93	0.607242	213.668	67.0127	32.7275	84.8955	310.847	125.889	124.15	1.014	77.1442	262.542	63.226	213.976	213.228	-1.4132	0.275733	-0.417475	-0.224327	-0.77391	-0.107453
162916	P. leo	Female	Wild	238.223	83.0621	111.397	128.389	212.049	0.605468	204.498	68.8509	36.0416	89.2954	311.261	121.518	129.406	0.939047	77.2743	253.126	66.7869	209.044	201.006	-1.44428	1.02214	0.351545	0.181296	0.111475	0.547932
163329	P. leo	Female	Wild	231.34	77.5657	104.941	125.662	205.336	0.61198	193.261	65.8031	33.7547	78.6131	304.339	120.761	112.798	1.07059	82.0465	251.534	65.808	204.787	196.799	-2.97032	1.1748	0.606681	-0.399416	-0.704546	-0.393452
181583	P. leo	Female	Wild	235.496	81.2131	111.735	123.147	213.772	0.576069	203.095	68.9447	32.8936	86.5201	309.008	118.138	127.714	0.925023	78.7652	254.028	64.4817	206.737	203.695	-2.02295	0.28644	0.333878	-0.220799	-0.597662	0.329952
181589	P. leo	Female	Wild	226.798	76.2501	111.48	120.12	204.135	0.588433	203.556	67.0526	33.389	87.9008	297.329	120.05	128.635	0.933262	68.2572	248.592	64.2024	201.508	201.578	-2.89065	0.541661	-0.610796	-0.0352295	-0.0327685	1.01561
181590	P. leo	Female	Wild	214.737	70.6251	102.672	112.438	191.618	0.586785	185.687	58.6685	32.2396	78.4374	278.84	119.148	118.279	1.00735	67.7419	233.004	57.731	194.549	187.369	-5.5424	0.190708	-0.603945	-0.446929	0.0478212	0.323207
181592	P. leo	Female	Wild	234.701	77.8416	115.597	129.037	209.722	0.615277	204.951	66.7711	35.4401	79.4821	305.168	127.376	131.157	0.971172	69.6815	253.597	65.0573	212.117	208.131	-1.83785	1.01951	-0.936062	0.589991	-0.0419716	0.307575
182294	P. leo	Female	Wild	223.678	75.3864	106.597	120.877	197.071	0.613371	196.443	58.9257	34.3025	80.902	291.931	121.108	123.561	0.980142	75.7558	245.912	67.3771	200.403	187.724	-3.64191	1.10855	0.00585325	-0.00356827	0.449868	-0.084868
182297	P. leo	Female	Wild	273.59	97.8895	126.637	150.86	256.791	0.587484	249.156	74.8731	39.2484	105.405	372.772	138.08	149.411	0.924159	89.1732	299.514	77.5312	248.975	249.597	5.65009	1.42159	0.342288	0.0915179	0.447993	-0.201638
182309	P. leo	Female	Wild	236.938	84.6593	111.106	120.019	210.368	0.570519	197.306	62.3447	39.0165	86.7082	305.81	125.2	128.794	0.972098	70.3728	261.225	71.4155	212.795	201.682	-1.50308	2.05131	-0.0188511	0.830859	1.4901	0.177184
182311	P. leo	Female	Wild	219.602	73.9042	107.157	117.261	194.254	0.603645	197.104	60.1338	33.999	78.0159	283.908	116.546	120.28	0.968961	71.1051	238.405	62.4236	197.863	189.94	-4.43906	0.813882	-0.1982	0.123016	0.103783	0.304659
	P. leo	Female	Wild	257.157	84.1778	115.203	141.391	223.802	0.631769	214.084	73.0774	37.2489	89.1531	333.128	115.513	126.799	0.910991	85.6973	276.112	67.7139	226.05	221.962	0.681577	1.66428	0.980537	-0.310792	-0.771251	0.178547
	P. leo	Female	Wild	240.758	84.3556	118.177	127.013	212.785	0.59691	212.216	71.3232	35.5995	98.5197	308.406	134.054	140.579	0.95358	81.0208	263.739	70.2737	214.276	213.003	0.0868063	0.607005	-0.0168156	0.351812	0.473874	0.660408
	P. leo	Female	Wild	226.88	81.6699	115.793	124.531	202.028	0.616405	199.638	64.4974	33.9724	81.6731	299.955	132.061	128.067	1.03118	73.1427	249.339	70.1153	207.635	200.461	-2.1094	1.03575	-0.78072	0.81552	0.136089	-0.10599
14032	P. tigris	Male	Zoo	223.68	83.8648	117.315	109.284	209.93	0.520574	217.782	58.2881	29.5329	90.0814	295.774	121.838	143.919	0.846576	75.464	243.472	59.0569	204.466	192.159	-2.96068	-1.83865	-0.468102	-0.0304617	0.281432	0.239708
35444	P. tigris	Male	Zoo	216.476	78.9279	104.17	115.783	198.82	0.582353	218.539	61.22	30.7862	80.5592	288.833	134.412	141.074	0.952773	78.6094	235.915	58.1207	202.668	192.009	-3.59356	-1.62942	-0.597683	-0.0485281	-0.0138452	-0.248464
35558	P. tigris	Male	Zoo	251.748	95.9698	117.874	122.45	240.12	0.509954	240.576	70.2334	35.5813	86.3815	335.511	136.73	153.51	0.890689	87.6416	282.266	65.2992	233.889	221.437	1.81678	-0.982747	0.413392	0.733946	0.249924	-0.714131
35604	P. tigris	Male	Zoo	271.947	97.7583	121.293	127.888	249.15	0.513296	255.53	67.9095	34.9061	102.779	355.317	148.872	169.974	0.875854	78.8363	291.936	65.2243	236.264	219.733	3.37877	-1.7529	-1.04793	0.00898966	1.33349	-0.0466069
70374	P. tigris	Male	Zoo	252.591	94.2792	121.245	133.531	234.566	0.569268	256.62	81.2793	33.0638	102.682	337.205	136.285	154.621	0.881415	86.1226	276.383	64.4361	230.423	216.033	2.45364	-1.58009	0.0723817	0.135244	-0.723443	1.08887
100024	P. tigris	Male	Zoo	273.872	99.957	122.168	139.166	248.942	0.559029	256.892	82.3875	32.6298	96.2955	360.099	143.784	164.418	0.8745	87.2073	296.489	63.7075	243.067	233.621	4.16335	-1.97796	-0.465885	0.055893	-1.0946	-0.0169958
135846	P. tigris	Male	Zoo	250.805	96.5743	108.589	122.296	222.275	0.550202	214.176	65.1691	34.5709	83.5962	316.967	136.499	137.506	0.992671	79.4032	266.473	64.9575	210.695	212.605	-0.451331	-0.281546	-0.134807	0.459676	0.268814	-1.08025
140450	P. tigris	Male	Zoo	278.429	102.171	115.533	141.821	242.914	0.58383	231.913	71.5255	35.2723	92.893	355.438	138.569	149.871	0.924585	84.9799	298.517	68.023	242.215	239.908	3.46566	-0.113236	-0.257422	-0.191526	-0.29204	-1.18194
254977	P. tigris	Male	Zoo	251.858	109.234	133.382	135.827	234.998	0.577995	245.142	83.5756	32.8672	82.6211	344.319	143.364	164.755	0.870165	74.8523	283.665	67.2066	236.301	228.652	3.30273	-1.44767	-1.43313	2.56916	-1.31746	-0.0438006
258210	P. tigris	Male	Zoo	252.73	107.384	129.403	145.903	248.108	0.588062	279.662	87.8221	37.2886	96.2264	359.965	145.844	175.787	0.829663	96.2963	284.306	70.8581	249.115	222.021	5.59573	-1.46958	0.715811	2.11904	-0.540824	0.485045
269320	P. tigris	Male	Zoo	261.732	104.993	122.891	140.375	241.867	0.58038	248.702	78.8469	37.058	85.2846	349.72	144.693	165.844	0.872465	86.0093	296.157	71.507	244.516	240.675	4.3154	-0.350479	-0.289766	1.72667	-0.29336	-0.825817
278470	P. tigris	Male	Zoo	238.995	93.5471	125.978	131.308	216.369	0.606871	228.113	71.4894	38.9032	85.8919	317.58	132.013	152.307	0.866755	90.0471	262.721	70.3238	224.322	208.832	1.2479	0.477013	0.886072	2.11791	0.49687	-0.0677927
	P. tigris	Male	Zoo	265.466	94.1456	118.483	133.474	256.584	0.520195	243.779	77.2093	34.9369	106.593	365.574	142.291	173.605	0.819625	90.6305	288.569	65.4341	241.767	231.146	4.00559	-1.77443	0.313418	-0.506181	0.44445	0.24079
	P. tigris	Male	Zoo	274.495	97.6498	125.153	145.643	265.57	0.548415	268.443	78.7464	34.4667	108.148	379.919	147.933	184.201	0.803107	97.5081	296.017	66.4192	253.165	232.928	5.87647	-2.36995	0.214832	-0.393749	0.108962	0.0290977
	P. tigris	Male	Zoo	289.098	101.185	123.162	139.189	271.708	0.512274	270.542	76.7048	30.5992	111.212	383.925	156.756	175.492	0.893239	97.6492	310.835	67.4753	248.628	231.841	6.06371	-3.01088	-0.28941	-1.28799	-0.149829	-0.652789
	P. tigris	Male	Zoo	275.125	94.7442	124.059	127.853	251.644	0.508071	261.727	73.0489	34.9638	111.548	353.348	157.91	177.536	0.889451	85.3744	293.85	66.5292	237.956	216.199	4.29783	-2.21775	-0.803426	-0.129736	1.53975	0.511688
14033	P. tigris	Female	Zoo	204.768	71.568	94.1902	104.141	187.06	0.556723	184.072	52.8209	31.0828	78.6381	271.394	112.254	120.57	0.931032	70.5566	229.867	60.582	190.516	173.617	-6.64837	-0.0391548	0.0693877	-0.742644	0.543637	-0.00749605
35756	P. tigris	Female	Zoo	212.476	77.3221	99.0596	102.188	193.878	0.527073	184.861	54.4836	29.1269	80.6882	277.514	114.031	127.007	0.897829	70.7053	232.911	53.4546	190.066	177.395	-6.25213	-1.4379	-0.170431	-0.808279	0.100606	-0.0646479
48099	P. tigris	Female	Zoo	219.917	81.2879	113.984	116.317	202.055	0.575671	212.983	66.5467	33.1811	82.994	293.406	113.52	140.325	0.808977	79.5107	244.748	60.7189	207.238	196.76	-2.8353	-0.583158	0.503884	0.60144	-0.308178	0.597984
174981	P. tigris	Female	Zoo	216.073	89.0037	115.757	117.441	196.333	0.598172	206.044	67.001	34.5049	72.958	289.027	123.574	150.511	0.821029	71.8824	241.731	59.0284	200.895	190.289	-3.03449	-0.858708	-0.408591	2.11065	-0.00341748	0.237008
218321	P. tigris	Female	Zoo	229.297	91.9816	114.79	120.927	206.987	0.584226	205.469	71.1114	35.7666	70.388	300.931	123.319	134.168	0.919135	85.8898	251.286	63.6925	208.321	208.628	-1.61747	0.162697	0.948669	1.80474	-0.774112	-0.753944
251789	P. tigris	Female	Zoo	241.909	89.793	112.827	126.235	217.308	0.580904	211.958	71.7565	31.2205	81.0598	314.377	124.908	143.716	0.869133	75.779	259.559	59.4457	211.673	209.501	-1.30716	-1.14681	-0.503476	0.300047	-1.12418	-0.0650684
396137	P. tigris	Female	Zoo	238.679	90.8062	112.886	128.809	225.387	0.571501	204.074	64.4677	34.4274	85.3784	322.609	116.834	130.959	0.892144	78.9479	254.961	64.1406	212.45	211.401	-1.14988	0.373483	0.476775	0.0891001	-0.244603	-0.42098
396654	P. tigris	Female	Zoo	211.615	79.662	98.6067	109.11	198.106	0.550768	190.699	51.3228	31.223	76.2419	284.177	126.974	134.869	0.941462	74.7044	231.12	57.4106	189.083	194.166	-5.17476	-1.06888	-0.425669	-0.28076	0.65325	-1.12793
536895	P. tigris	Female	Zoo	233.224	83.713	109.704	125.954	221.373	0.568969	210.667	68.8556	28.8352	88.7871	316.184	120.333	135.366	0.888944	86.1293	253.655	60.2154	214.021	206.072	-1.72383	-1.37902	0.417388	-1.03259	-1.3873	-0.161317
	P. tigris	Female	Zoo	199.132	79.8706	109.526	108.295	188.947	0.573152	203.638	63.3261	31.0737	73.0673	273.19	120.806	141.022	0.856649	78.5704	225.203	54.157	192.708	179.363	-5.12278	-1.82432	0.140204	1.07713	-0.427216	0.18649
	P. tigris	Female	Zoo	237.553	84.3677	111.31	118.081	223.249	0.528918	218.561	61.1686	33.8279	92.275	316.674	121.681	155.321	0.783418	77.8604	255.015	58.7293	216.57	204.896	-1.36531	-1.32411	0.0471206	-0.30964	0.850109	0.22887
45519	P. tigris	Male	Wild	233.247	85.7643	107.359	119.035	219.642	0.541951	210.528	60.6567	34.7835	91.3026	313.764	131.211	135.943	0.96519	91.6636	254.469	63.6101	209.063	209.62	-1.22295	-0.413716	1.11922	-0.448304	0.687111	-0.889668
54459	P. tigris	Male	Wild	250.862	93.7974	114.961	127.539	237.508	0.53699	234.48	83.4186	37.1778	97.3124	338.666	134.713	140.188	0.960943	91.5467	277.385	67.5725	225.218	214.392	2.10391	-0.12805	1.45142	0.454554	-0.320655	0.675636
54460	P. tigris	Male	Wild	275.972	101.187	125.24	138.189	265.042	0.521385	264.685	81.7163	40.7012	103.966	373.531	136.237	156.198	0.872206	105.128	305.464	71.712	248.957	230.458	6.00391	-0.0255632	2.37342	0.485281	0.389564	0.0168885
85396	P. tigris	Male	Wild	260.338	88.1033	116.496	122.569	238.558	0.51379	234.189	63.9725	36.5834	99.198	333.038	142.2	171.562	0.828855	73.5273	281.517	62.6201	228.881	218.051	1.50528	-1.22982	-1.08586	0.00652209	1.96702	0.283758
113744	P. tigris	Male	Wild	258.375	90.8883	113.958	130.894	250.484	0.522563	242.054	74.5105	34.3859	108.871	353.535	123.696	159.669	0.774703	97.9745	281.1	66.0882	232.147	214.94	2.57492	-1.34104	1.83822	-1.1418	0.148338	0.510711
201798	P. tigris	Male	Wild	232.342	87.8043	108.416	118.681	222.618	0.533115	212.273	78.0094	34.6625	95.9835	314.823	104.101	106.414	0.978261	87.8185	263.999	65.927	214.009	204.439	-1.2356	0.96728	2.47426	-0.56922	-1.24485	1.08655
	P. tigris	Male	Wild	237.737	86.2001	110.748	121.805	224.605	0.542308	222.16	64.876	34.4079	95.005	320.929	130.925	147.651	0.886724	81.2973	256.187	62.8702	212.639	208.977	-0.622134	-0.824587	0.155427	-0.24303	0.729431	0.110936
	P. tigris	Male	Wild	243.025	90.4898	111.396	123.942	232.156	0.533873	234.624	66.5219	33.3317	90.9471	328.824	127.557	146.333	0.87169	89.1119	266.329	66.2873	218.907	205.352	0.17802	-0.929374	0.836431	-0.190465	0.112695	-0.415535
	P. tigris	Male	Wild	251.467	92.1852	122.687	124.586	236.089	0.527706	244.07	72.8623	36.8245	108.177	334.517	134.772	148.013	0.910543	82.2483	276.708	65.3615	226.807	212.244	2.00794	-0.549148	0.33967	0.163181	0.956118	1.18918
45520	P. tigris	Female	Wild	203.852	75.5158	97.3706	104.367	191.536	0.544895	188.695	55.3689	31.4785	80.1199	271.159	122.938	126.695	0.970341	75.4799	220.018	57.7575	186.047	179.331	-6.03198	-0.849097	0.148096	-0.282065	0.583456	-0.189575
54458	P. tigris	Female	Wild	250.28	95.0653	107.42	120.842	235.902	0.512255	241.859	77.398	36.3001	100.462	330.401	127.4	148.043	0.860559	91.2479	271.512	63.8385	223.442	206.62	1.20176	-1.06245	1.7518	-0.0911413	0.218653	0.692204
60771	P. tigris	Female	Wild	222.334	79.5052	108.334	108.825	211.004	0.515748	195.301	57.4794	32.014	82.4807	297.163	113.741	121.844	0.933502	82.3124	243.107	61.1232	196.658	186.791	-4.01565	-0.271149	0.977802	-0.432175	0.129535	-0.387931
85405	P. tigris	Female	Wild	220.184	77.6387	103.931	105.526	205.083	0.514553	190.933	55.5467	34.1071	81.7865	285.956	114.582	132.088	0.867462	70.31	240.846	57.6658	191.268	185.898	-4.80759	-0.285319	0.146604	-0.0929432	1.0575	0.166677
111982	P. tigris	Female	Wild	219.522	79.5683	101.512	109.14	209.478	0.521011	186.641	59.9867	30.2968	77.3681	295.106	115.449	119.839	0.963372	81.8877	239.138	61.1648	196.6	193.128	-4.49468	-0.418984	0.812094	-0.660573	-0.533269	-0.803329
113743	P. tigris	Female	Wild	221.409	73.858	103.194	107.946	206.908	0.521708	192.773	52.5307	31.2261	82.0123	294.203	114.65	135.831	0.844063	82.578	238.535	58.0286	196.587	183.673	-4.70421	-1.02854	0.693112	-0.952304	0.599599	-0.557114
253285	P. tigris	Female	Wild	227.69	81.0467	107.252	119.405	205.432	0.581236	209.356	65.0269	32.091	81.6397	301.169	122.226	144.811	0.84404	83.7248	248.466	59.9023	206.951	199.8	-2.61923	-1.08092	0.359075	-0.0522533	-0.340186	-0.208937
253289	P. tigris	Female	Wild	216.861	77.7818	101.604	109.475	202.218	0.541371	186.787	60.7851	32.087	77.9605	284.787	108.8	130.547	0.833421	81.4829	236.931	57.6871	194.046	181.355	-4.97357	-0.661969	1.15413	-0.265185	-0.169618	-0.093836
253290	P. tigris	Female	Wild	224.815	87.9605	114.592	121.128	199.826	0.606166	211.44	64.1784	36.3292	78.4003	295.136	119.785	130.106	0.920675	85.8382	250.68	67.0796	208.216	202.662	-1.92642	0.777422	1.02764	1.31193	0.0213244	-0.480663
	P. tigris	Female	Wild	220.488	79.1282	106.816	112.087	200.042	0.560316	194.946	62.3938	33.8486	82.572	286.739	106.685	107.805	0.989611	84.9464	239.624	61.1121	189.302	181.871	-4.47094	0.60575	1.7819	-0.210305	-0.374413	0.16847
